# Supplementary material for: Socioeconomic Inequalities as a Cause of Health Inequities in Spain: A Scoping Review
Source: Healthcare (Basel). 2023 Nov 24;11(23):3035. doi: 10.3390/healthcare11233035 (PMC10706339; doi:10.3390/healthcare11233035)
Supplement: Supplementary file 1 [file healthcare-11-03035-s001.zip]

Archive with 1 entries (1 files):
- healthcare-2689021-supplementary.pdf
